# Supplementary material for: miR-1 and miR-133b Are Differentially Expressed in Patients with Recurrent Prostate Cancer
Source: PLoS One. 2014 Jun 26;9(6):e98675. doi: 10.1371/journal.pone.0098675 (PMC4072786; doi:10.1371/journal.pone.0098675)
Supplement: Table S1 — The list of differentially expressed miRNAs in recurrent vs. non-recurrent prostate cancer samples. (XLS) [file pone.0098675.s001.xls]

## Sheet: Sheet1
		no-recurrence	no-recurrence	no-recurrence	no-recurrence	no-recurrence	no-recurrence	no-recurrence	no-recurrence	no-recurrence	no-recurrence	no-recurrence	no-recurrence	no-recurrence	no-recurrence	no-recurrence	no-recurrence	no-recurrence	no-recurrence	no-recurrence	no-recurrence	recurrence	recurrence	recurrence	recurrence	recurrence	recurrence	recurrence	recurrence	recurrence	recurrence	recurrence	recurrence	recurrence	recurrence	recurrence	recurrence	recurrence	recurrence	recurrence	recurrence
		NR-1 (no-recurrence)	NR-5 (no-recurrence)	NR-9 (no-recurrence)	NR-13 (no-recurrence)	NR-17 (no-recurrence)	NR-2 (no-recurrence)	NR-6 (no-recurrence)	NR-10 (no-recurrence)	NR-14 (no-recurrence)	NR-18 (no-recurrence)	NR-3 (no-recurrence)	NR-7 (no-recurrence)	NR-11 (no-recurrence)	NR-15 (no-recurrence)	NR-19 (no-recurrence)	NR-4 (no-recurrence)	NR-8 (no-recurrence)	NR-12 (no-recurrence)	NR-16 (no-recurrence)	NR-20 (no-recurrence)	R-1 (recurrence)	R-5 (recurrence)	R-9 (recurrence)	R-13 (recurrence)	R-17 (recurrence)	R-2 (recurrence)	R-6 (recurrence)	R-10 (recurrence)	R-14 (recurrence)	R-18 (recurrence)	R-3 (recurrence)	R-7 (recurrence)	R-11 (recurrence)	R-15 (recurrence)	R-19 (recurrence)	R-4 (recurrence)	R-8 (recurrence)	R-12 (recurrence)	R-16 (recurrence)	R-20 (recurrence)
		Block1	Block1	Block1	Block1	Block1	Block3	Block3	Block3	Block3	Block3	Block5	Block5	Block5	Block5	Block5	Block7	Block7	Block7	Block7	Block7	Block2	Block2	Block2	Block2	Block2	Block4	Block4	Block4	Block4	Block4	Block6	Block6	Block6	Block6	Block6	Block8	Block8	Block8	Block8	Block8
Name	ID	experiment_1_mozen_090911	experiment_2_mozen_090918	experiment_3_mozen_090930	experiment_4_mozen_091015	experiment_5_mozen_100224	experiment_1_mozen_090911	experiment_2_mozen_090918	experiment_3_mozen_090930	experiment_4_mozen_091015	experiment_5_mozen_100224	experiment_1_mozen_090911	experiment_2_mozen_090918	experiment_3_mozen_090930	experiment_4_mozen_091015	experiment_5_mozen_100224	experiment_1_mozen_090911	experiment_2_mozen_090918	experiment_3_mozen_090930	experiment_4_mozen_091015	experiment_5_mozen_100224	experiment_1_mozen_090911	experiment_2_mozen_090918	experiment_3_mozen_090930	experiment_4_mozen_091015	experiment_5_mozen_100224	experiment_1_mozen_090911	experiment_2_mozen_090918	experiment_3_mozen_090930	experiment_4_mozen_091015	experiment_5_mozen_100224	experiment_1_mozen_090911	experiment_2_mozen_090918	experiment_3_mozen_090930	experiment_4_mozen_091015	experiment_5_mozen_100224	experiment_1_mozen_090911	experiment_2_mozen_090918	experiment_3_mozen_090930	experiment_4_mozen_091015	experiment_5_mozen_100224		t test	fold (recurrent/nonrecurrent)
hsa-miR-1911*	A_25_P00015315	0.428411	-0.00893875	0.00893875	-0.0865416	0.0917957	-0.0979765	-0.0602074	-0.00893875	-0.0343454	-0.160542	-0.213454	-0.125016	0.0681167	-0.180664	-0.160542	-0.0676825	-0.188792	-0.132835	-0.26838	-0.234332	0.444265	-0.125016	0.687899	0.69675	0.0612793	-0.180664	1.58439	0.235387	0.105154	0.35483	-0.294453	0.548174	0.553056	0.229299	0.289047	0.00893875	0.064702	-0.352616	0.185953	1.60217		0.00195546	1.32549
hsa-miR-1302	A_25_P00015127	-0.175263	0.0589831	0.0957886	-0.00972963	-0.162167	-0.0942631	0.0589831	0.0552504	-0.123579	-0.0901234	0.214337	-0.00582518	0.110252	-0.0614732	-0.0655314	-0.0614732	-0.219794	-0.0942631	-0.175263	-0.115142	-0.00582518	0.402373	0.128129	1.06085	0.0738182	0.103038	0.531572	-0.0136447	0.55819	0.24087	0.257209	0.257209	0.419895	-0.149189	0.936499	-0.0942631	-0.144889	-0.157828	0.00968782	0.00582518		0.00239286	1.2008
hsa-miR-220c	A_25_P00012934	0.0951469	-0.00893875	0.22012	-0.156551	-0.352616	0.0951469	-0.0602074	0.0681167	-0.242769	0.105154	-0.125016	-0.101808	-0.180664	0.0578483	-0.160542	0.00893875	-0.294453	-0.316547	-0.32548	-0.148603	0.11839	0.0917957	0.22012	1.05785	0.733772	-0.26408	0.283182	0.0336008	-0.180664	0.35483	1.00181	-0.234332	0.138019	-0.180664	0.170151	0.241448	-0.160542	-0.329968	-0.0865416	0.425752		0.00932142	1.19987
hsa-miR-122*	A_25_P00013387	-0.10467	0.0521098	-0.0154761	-0.00513417	-0.191903	0.0153299	-0.0504947	0.255035	-0.219534	-0.0540438	0.0944015	-0.0224122	0.141707	-0.172485	-0.134417	-0.211585	-0.37953	0.00513417	-0.0827551	-0.327062	0.409903	0.199484	0.638172	0.100799	0.119824	-0.130665	0.178466	0.190513	0.0554074	0.572942	-0.00857325	0.178466	-0.0154761	-0.305752	0.0288132	0.0554074	0.865583	-0.251774	-0.0398996	1.00684		0.00359385	1.19982
hsa-miR-376b	A_25_P00010063	-0.321465	0.0128743	0.185238	-0.00184724	-0.264882	-0.0777961	0.0382809	0.41319	-0.19555	-0.264882	-0.19555	0.162312	-0.0700187	-0.328407	0.0808204	0.101629	-0.21686	-0.247234	-0.166234	-0.234138	-0.133444	0.230026	0.00184724	1.06501	-0.187113	-0.0507568	-0.0777961	-0.0545887	0.255009	0.673911	0.418728	0.185238	0.185238	0.220545	0.459601	0.33919	-0.166234	-0.113323	0.0703025	0.152374		0.00408376	1.19186
hsa-miR-563	A_25_P00011629	0.184679	-0.204497	0.305308	-0.279654	0.133453	-0.211839	-0.256693	-0.122645	-0.112303	-0.318754	0.133453	-0.230359	0	0.0158019	-0.0159769	-0.115742	-0.434231	-0.234091	-0.00636952	-0.154123	0.302735	0.345879	0	0.173452	0.0438162	0.201358	-0.129581	0.0833446	0.173452	0.0126553	-0.186304	-0.204497	0.22602	0.071297	0.550662	0.416625	1.05533	-0.0159769	-0.112303	0		0.00297183	1.18643
hsa-miR-1302	A_25_P00015128	-0.00571745	0.0579137	0.0833203	-0.202194	-0.171821	-0.0563435	0.104747	0.068857	-0.0884047	0.0724865	0.0245765	-0.0682831	0.12586	-0.121195	-0.0682831	-0.121195	-0.142073	-0.202194	-0.0366612	-0.117055	0.170571	0.318505	0.068857	-0.0366612	0.29073	0.351741	0.375441	0.52067	-0.0366612	0.642876	-0.224288	0.132829	0.676653	0.0245765	0.826031	-0.00571745	-0.0682831	-0.202194	0.00571745	-0.00954931		0.00204424	1.17632
hsa-miR-218-2*	A_25_P00013343	-0.00367099	0.0290776	-0.00735603	-0.0714864	-0.360993	0.156406	0.0290776	-0.110586	-0.0714864	-0.075349	-0.256437	-0.0221911	0.0469551	-0.142647	0.00367099	0.133163	-0.239002	-0.278531	-0.0485252	-0.226063	0.156406	0.129812	0.591073	-0.0296662	-0.122526	0.329986	-0.0221911	0.0716171	0.0469551	0.664708	0.0924256	-0.0485252	-0.110586	0.0716171	0.192191	0.0924256	0.0785867	-0.0948189	0.373141	0.664708		0.000715706	1.1746
hsa-miR-374a*	A_25_P00013523	0.00724974	0.138494	0	-0.219367	-0.0219704	0.231191	-0.121243	0.309519	-0.375607	-0.0480327	-0.157262	-0.101614	0.0323407	-0.190052	-0.288699	-0.0182854	-0.16539	0.0915187	-0.219367	-0.0480327	0.378232	0.571576	0.607796	1.08468	0.297742	0.00724974	0.115198	0	-0.190052	0.483349	-0.219367	0.0144632	-0.0405382	-0.0442806	0.145082	0.00724974	-0.240678	-0.125201	0.148365	0.462402		0.00942048	1.17397
hsa-miR-708	A_25_P00012968	-0.0533269	-0.0874527	0.184507	0.152374	-0.146186	-0.166308	0.240602	-0.0721859	0.0232944	-0.0054169	-0.228414	0.197162	0.132746	-0.0533269	-0.361271	-0.0533269	-0.262663	-0.262663	0.072204	-0.114565	0.240602	0.410527	0.0054169	0.688875	0.0479564	0.255804	0.835717	0.0479564	-0.0951471	0.288696	0.132746	-0.11066	-0.0721859	-0.0347112	-0.0495845	0.31796	0.461246	-0.249724	-0.0721859	0.700033		0.0053246	1.17339
hsa-miR-487a	A_25_P00010090	0.0346869	0.0714667	-0.0346869	0.154846	0.110549	-0.286395	-0.130167	-0.0346869	-0.0346869	-0.396242	-0.224289	0.0714667	-0.224289	-0.130167	0.0481701	0.0943931	-0.232417	-0.360173	-0.224289	0.0780544	0.230715	0.277257	0.0615285	0.606039	-0.0346869	-0.0597778	0.0714667	0.126526	-0.172546	0.285819	1.00388	-0.145434	0.601473	-0.0525643	0.338896	0.259979	-0.204168	-0.277958	0.142328	-0.172546		0.00816081	1.1702
hsa-miR-526b	A_25_P00012540	0.0616924	-0.0813946	0.00807788	-0.0882482	-0.355411	0.39963	0.0112874	0.171921	0.0953517	-0.191469	-0.271112	0.0112874	-0.155035	-0.021134	-0.180442	-0.32676	-0.232638	-0.0610268	-0.232638	-0.130068	0.19186	0.857502	0.377415	-0.00807788	0.113386	-0.112496	0.435911	-0.137158	-0.155035	0.0953517	-0.294699	-0.180442	0.140021	0.00807788	0.208734	0.0801493	0.512656	0.140021	-0.195163	0.782469		0.00978358	1.16589
hsa-miR-606	A_25_P00011603	0.0127214	0.120669	0.147264	-0.080629	-0.155848	-0.213896	-0.096142	0.26426	-0.100047	-0.131668	-0.0691028	0.0199349	0.0378124	-0.127678	-0.235206	0.0127214	-0.248145	-0.0164987	-0.100047	-0.0164987	0.0624745	0.0935757	0.346891	0.134028	-0.18044	-0.15179	0.369656	-0.0576679	0.134028	1.22266	-0.119729	0.29134	0.00547169	0.276358	0.21168	0.332478	-0.00547169	-0.205459	-0.0201932	0.703393		0.00912361	1.16551
hsa-miR-562	A_25_P00011389	0.127329	-0.0254066	0.0770554	-0.0254066	0.268421	-0.171725	0.235185	-0.0144632	-0.23383	-0.175783	-0.00721349	-0.204515	-0.0928696	-0.119981	0	-0.0327486	-0.26808	-0.26808	-0.0401281	-0.225394	0.166323	0.455829	0.0564451	0.146957	0.130619	0.43735	0.42132	0	0.100734	0.17909	-0.139664	0	0.0178775	-0.0776028	0.100734	0.346895	1.23442	-0.179853	-0.23383	0		0.00936919	1.16317
hsa-miR-520c-3p	A_25_P00012562	-0.133954	0.253527	0	-0.189602	-0.157541	0.109451	-0.0954803	-0.0954803	0.0246621	0.00708942	-0.222392	-0.0954803	-0.0728789	-0.0432841	-0.0287113	0.12908	-0.189602	-0.273018	0.0385677	-0.243271	0.183287	0.253527	0.0246621	0.663339	0.0385677	0	0.217307	-0.0178775	0	1.12583	0.373583	0.492011	-0.0728789	0	-0.110747	-0.0506261	0.0557633	-0.218253	-0.222392	0.265401		0.00940662	1.15985
hsa-miR-384	A_25_P00010971	-0.0906704	0.0468332	0.0254066	-0.234035	-0.199987	0.0679462	0	0.287841	-0.208424	0.112658	-0.260108	0.260591	-0.154446	-0.208424	-0.0521962	0.0181931	-0.229734	-0.33665	-0.313713	-0.174969	-0.114257	-0.0258621	-0.0521962	0.0921937	0	-0.0636311	0.126141	0.0679462	0.0818518	0.0145728	0.635336	-0.154446	0.36947	0.0574283	0.708865	0.635336	-0.179108	0.204497	0.0921937	-0.150377		0.00868854	1.14829
hsa-miR-608	A_25_P00010265	-0.107053	0.301144	0.00902365	-0.138589	-0.191352	-0.0800141	0.175346	0.00902365	-0.110958	-0.0838459	-0.195491	0.0585327	-0.0838459	-0.00181016	-0.246117	0.00181016	-0.224807	-0.13064	-0.016383	-0.110958	0.475307	0.663061	0.222652	0.155981	0.0339906	-0.195491	0.222652	0.103032	-0.224807	0.56858	-0.0497201	0.00902365	0.430343	-0.276491	0.430343	0.416848	0.155981	0.0654688	-0.138589	-0.294139		0.00860169	1.14635
hsa-miR-518c*	A_25_P00012560	-0.0581176	0.0309201	0.244549	0.158249	0.328906	-0.373364	-0.0466827	-0.0773795	0.0873653	-0.0466827	-0.0278237	-0.20291	0.0487976	-0.0696438	-0.144863	-0.140805	-0.20291	-0.20291	-0.0890613	-0.00551351	0.92746	0.197243	0.21001	0.422381	0.055887	-0.173595	0.177878	-0.0929764	-0.0696438	0.00551351	0.118171	0.523013	-0.0466827	0.0309201	0.48675	0.135006	0.0523467	-0.169455	-0.0890613	0.43603		0.00990502	1.1458
hsa-miR-802	A_25_P00011244	0.127329	-0.0254066	0	-0.339119	-0.0928696	-0.171725	-0.0776028	0.0940086	-0.0776028	0.070218	0.250387	-0.179853	0	0.100734	-0.255141	-0.0327486	-0.255141	-0.200375	-0.0254066	-0.0776028	0.104086	-0.0254066	0.374909	0.474075	0	0.166323	0.100734	0.213628	-0.119981	0.729752	-0.0587438	0	0	-0.23383	0.509889	0.0872512	0.100734	0.0770554	-0.23383	0.434691		0.00547019	1.1435
hsa-miR-586	A_25_P00011626	-0.175437	0.00367099	-0.0485252	0.255063	0.192191	-0.0869994	-0.0869994	-0.0948189	0.0855227	-0.171298	-0.226063	-0.122526	-0.122526	-0.310042	-0.3146	-0.00367099	-0.370453	-0.0485252	-0.379976	-0.360993	0.156406	0.00367099	0.0290776	0.0716171	0.0540445	-0.142647	0.0505042	0.0469551	0.0469551	0.159696	0.176035	0.264262	0.0146144	0.0469551	0.0182438	-0.256437	0.728133	0.106133	-0.0714864	-0.0259238		0.00205616	1.14329
hsa-miR-92a-2*	A_25_P00013228	-0.190052	0.0358898	0	0.0812503	-0.257956	-0.157262	-0.0368054	0	-0.244978	-0.105518	-0.219367	-0.21093	-0.109433	0.148365	-0.125201	-0.0442806	-0.219367	-0.253617	-0.0256649	0.0144632	0.249648	0.115198	0.405924	0.270887	0.101714	-0.324656	0.088104	0	0.0915187	0.0394301	0.215628	0.506556	-0.0938364	-0.219367	0.297742	0.315372	0.0358898	-0.3709	-0.190052	0.0570028		0.00512546	1.12944
hsa-miR-101*	A_25_P00013250	0.223663	0.186904	0.029721	0.223663	-0.00884662	-0.115762	-0.0267241	0.029721	0.0158154	-0.202507	-0.0594727	-0.119594	-0.150621	0.00529756	-0.252118	0.0158154	-0.281865	-0.150621	-0.198449	-0.0817255	-0.00884662	-0.00529756	0.505727	0.337045	0.0873687	0.190004	0.0973069	-0.00884662	0.0740103	0.442161	-0.0594727	0.564222	-0.166388	0.229699	0.421214	-0.115762	-0.206577	-0.178328	0.0503313	0.271261		0.0083873	1.12656
hsa-miR-1255a	A_25_P00015160	-0.00373756	0.0764328	0.132062	-0.0455577	0.0975458	-0.149509	0.00373756	0.0185726	-0.0225966	-0.0649752	-0.178824	0.104515	-0.124847	-0.0225966	-0.0494204	0.0975458	-0.293244	-0.200135	-0.0649752	-0.170387	-0.00373756	0.0764328	0.569939	0.121793	0.0185726	-0.178824	0.510836	-0.0846576	0.121793	0.201964	0.36755	-0.0610707	-0.0532934	0.280992	0.338285	0.142257	-0.178824	-0.178824	0.0550062	0.510836		0.00571968	1.12652
hsa-miR-135b*	A_25_P00013551	-0.231902	0.0502408	0.0728422	-0.188698	-0.175319	0.274801	0.034974	0.127844	-0.0197689	-0.215834	-0.157671	-0.140236	-0.0438814	-0.0438814	-0.0725316	-0.0118202	-0.202202	-0.193185	0.228578	-0.0237598	0.0117666	0.274801	-0.0118202	0.0877155	-0.175319	0.191192	0.201484	0.145721	-0.0197689	0.378231	0.0690998	0.127844	0.390278	0.00786218	0.335254	0.457665	-0.00786218	-0.105987	-0.105987	0.215095		0.00228003	1.12501
hsa-miR-380*	A_25_P00014625	0.024124	0.478192	0.301198	0.12366	0.30726	-0.0018712	0.512702	0.020439	0.157607	-0.118911	0.2736	0.00560392	0.0568726	-0.0631088	0.354858	0.160958	-0.273173	-0.176958	-0.114852	-0.118911	-0.0018712	0.031466	0.0424094	0.031466	0.170965	-0.250736	-0.114852	-0.0827912	-0.147642	0.0018712	-0.114852	-0.035997	0.133928	-0.0436914	-0.198268	-0.0321651	-0.198268	-0.211207	-0.259669	0.031466		0.00788086	0.896337
hsa-miR-1278	A_25_P00015227	0.0716171	0.242706	0.291512	-0.142647	0.0540445	-0.0296662	0.745754	0.106133	0.236488	0.381619	0.551544	-0.0869994	-0.079222	-0.0110505	-0.0259238	0.610438	-0.150775	-0.204753	0.129812	0.159696	-0.00367099	0.0505042	-0.0259238	0.255063	0.0290776	-0.142647	-0.063792	-0.150775	0.14317	0.0855227	-0.443455	0.00367099	-0.0948189	0.0182438	0.208168	-0.175437	-0.0869994	-0.142647	-0.175437	-0.196316		0.00979598	0.877857
hsa-miR-24-1*	A_25_P00014493	0.334848	0.730777	0.342178	0.295116	0.185293	-0.00308929	0.0515878	0.185293	-0.0470965	-0.0891983	0.143952	-0.095786	-0.29742	-0.0924884	0.185293	0.485871	0.0515878	0.185293	-0.259945	-0.0891983	-0.22703	0.201503	0.295116	0.155092	0.00308929	-0.0924884	-0.0728596	-0.29742	-0.320381	0.0634619	-0.391542	-0.355523	-0.177277	0.03057	-0.0728596	0.0634619	-0.453648	-0.359481	-0.187795	0.214874		0.00842254	0.865017
hsa-miR-455-5p	A_25_P00014181	0.255897	0.587411	0.267869	0.211953	-0.0872256	-0.0245547	0.997184	0.414018	0.0383053	-0.194845	-0.0902789	0.0958563	0.0494459	0.270252	-0.01292	0.597883	-0.251823	0.0796461	-0.0333427	0.01292	-0.262116	-0.224729	0.626991	0.0185999	-0.255246	-0.282924	-0.224729	-0.096405	-0.0750765	-0.16235	-0.238212	-0.01292	0.0494459	0.0494459	-0.300497	0.0214315	-0.111835	0.0185999	0.156361	-0.0750765		0.00892263	0.853673
hsa-miR-22*	A_25_P00013178	0.079135	0.664698	0.664698	0.00712376	0.500911	0.0184391	0.507618	0.331322	-0.195836	-0.00428101	0.00428101	0.0682876	0.0463451	0.0682876	0.00712376	0.393479	-0.344936	-0.09079	-0.235607	-0.309136	-0.0468872	0.158843	0.314591	0.0845283	-0.349778	-0.29506	0.0573581	-0.16778	-0.297397	-0.421865	-0.237849	-0.115312	0.261613	0.173257	-0.0928177	-0.138163	-0.44499	-0.421865	-0.278811	-0.274202		0.00916125	0.84928
hsa-miR-132*	A_25_P00013401	0.258773	1.28239	0.414343	0.160257	0.381921	0.172946	0.521411	-0.00998629	-0.189985	-0.173829	0.433452	-0.212911	-0.173829	-0.0128573	0.24682	0.355449	-0.0448217	0.00712096	0.0708816	-0.0536635	-0.294403	0.22017	-0.00998629	0.0155991	0.0268264	-0.189985	0.15515	-0.157852	-0.259887	-0.391944	-0.00712096	-0.145197	0.225052	0.0708816	-0.399438	-0.154678	0.118887	-0.157852	0.0379669	-0.0987045		0.0092755	0.845854
hsa-miR-455-3p	A_25_P00012697	0.0612599	0.780197	0.736579	-0.493378	0.417355	0.0278737	0.397574	-0.331942	0.0294812	0.0294812	0.293051	0.23293	0.413666	-0.0278737	0.677316	-0.184901	0.439288	0.181806	0.134789	-0.153557	-0.171912	0.200477	0.434443	-0.378078	-0.122879	-0.122879	-0.373823	-0.181178	-0.427944	-0.275279	-0.271315	0.100788	-0.192376	-0.297275	-0.342299	0.780197	-0.287235	-0.122879	-0.183038	0.271478		0.00974697	0.822906
hsa-miR-569	A_25_P00010313	0.638468	0.161421	-0.13714	0.904223	0.23737	0.509112	1.09237	0	0.0323407	-0.185912	0.0323407	0.990886	0.0144632	0.0144632	-0.13714	0.118549	-0.253617	0	0.285868	-0.0784063	-0.0745745	0.228092	-0.0631396	-0.0256649	0.0570028	-0.157262	-0.0784063	-0.0938364	0.0709084	0.0570028	-0.345283	-0.121243	-0.306566	-0.271051	-0.185912	0.141792	0.364184	-0.16539	-0.324656	-0.125201		0.00694727	0.821913
hsa-miR-132*	A_25_P00013401	-0.014858	0.0832831	0.108182	1.0622	0.435585	0.0465426	0.256615	0.138041	-0.075869	-0.240739	0.368471	0.102686	0.0263647	1.11775	0	0.422409	-0.209638	0.950377	-0.0572932	0.213921	-0.136321	0.102686	-0.0208443	-0.0118741	0.754011	-0.196028	-0.209638	-0.265401	-0.0665512	-0.0603726	0.0971687	0.102686	-0.265401	0	-0.15266	0	-0.209638	-0.53842	-0.110558	0.22661		0.0097755	0.820896
hsa-miR-139-5p	A_25_P00012071	0.264951	0.762374	0.667099	-0.185344	0.531952	-0.0154187	-0.0537725	0.244644	-0.0838057	0.0349003	0.0262742	0.394601	-0.145815	-0.192877	0.318924	0.46491	0.205064	0.0154187	0.164368	-0.086142	-0.406901	0.358977	0.1974	-0.302701	-0.0721804	-0.644462	0.318924	-0.52872	-0.251981	-0.27312	-0.580482	0.0519991	-0.0838057	0.205064	-0.484904	0.453695	-0.27046	-0.363747	-0.153145	0.150543		0.00386349	0.811906
hsa-miR-455-3p	A_25_P00012697	0.410986	0.384703	0.67892	-0.537841	0.377767	-0.189918	0.327058	-0.210676	-0.0446284	0.0645036	0.0745473	0.316215	0.21348	-0.0935915	0.334242	0.772675	0.274502	-0.126086	0.0471215	-0.229971	-0.294984	0.0368844	0.537744	-0.526953	-0.0368844	-0.499022	0.0471215	-0.365004	-0.463294	-0.442684	-0.564313	0.188594	0.091604	-0.245952	-0.598101	0.54292	-0.189918	-0.157649	-0.455015	0.140231		0.00672462	0.809479
hsa-miR-455-3p	A_25_P00012697	0.277744	0.382853	0.582282	-0.499674	0.293612	0.135312	0.320969	-0.673879	-0.0744167	0.144091	0.499186	0.227687	0.522939	-0.105296	0.540778	0.728567	0.444563	0.257659	-0.00969616	-0.147524	-0.220773	-0.0178332	0.304095	0.053799	0.00483587	-0.334061	0.0996512	-0.181854	-0.46144	-1.15828	-0.274354	0.461051	-0.0276586	-0.158277	-0.452589	0.531886	-0.520334	-0.564944	-0.30589	-0.00483587		0.00470332	0.782532
hsa-miR-455-3p	A_25_P00012698	0.412027	0.758687	0.783361	-0.768173	0.52392	-0.259729	0.434194	0.517013	-0.114563	0.212718	0.348277	0.0451957	0.142649	-0.179699	0.775424	0.890122	0.271355	-0.163658	0.125723	-0.0451957	-0.449624	0.294765	0.440596	-0.549401	0.22018	-0.424474	-0.0932683	-0.5136	-0.573157	-0.165046	-0.234741	0.360869	-0.0761948	-0.172005	-0.268653	0.694323	-0.304147	-0.449624	-0.446245	0.135903		0.00613257	0.776921
hsa-miR-133b	A_25_P00010964	0.133008	0.581225	0.581225	-0.614362	0.110841	-0.232817	0.361887	0.585111	0.0749669	0.402097	0.169704	0.471527	0.0757564	-0.531475	-0.0217795	0.740797	0.0381778	0.00540649	-0.197098	-0.00540649	-0.348783	0.225548	0.303775	-1.02051	0.2227	-0.863962	0.135281	-1.03408	-0.737926	-0.0272787	-0.728248	-0.0298239	-0.114636	-0.282536	-0.72412	0.458875	-0.225991	-0.193289	-0.456513	0.559942		0.00810998	0.768162
hsa-miR-133b	A_25_P00010964	0.0697329	0.194877	0.434793	-0.457605	0.0919936	-0.167693	0.0530046	0.326306	0.0169503	0.356424	0.227141	0.419699	1.05769	-0.68801	0.00162374	0.845922	0.0249519	0.298191	-0.40721	-0.105229	-0.26775	-0.00162374	0.0689591	-0.266773	0.401682	-0.686703	-0.00650872	-0.74674	-0.791007	-0.0567125	-0.730484	0.0201562	-0.138802	-0.200902	-0.632836	0.408733	-0.564006	-0.74674	-0.589434	0.487282		0.00587752	0.767539
hsa-miR-455-3p	A_25_P00012697	0.232694	1.06181	0.593713	-0.287471	0.373492	-0.210522	0.3531	0.440261	-0.00983671	0.00983671	0.18878	0.564079	0.171415	-0.0808865	0.661617	0.994284	0.2726	-0.0653642	0.155312	0.136046	-0.26169	-0.0670807	0.514443	-0.374058	0.0388528	-0.249945	-0.0948257	-0.305593	-0.466177	-0.107134	-0.386863	0.211612	0.136046	-0.0281094	-0.367698	0.584996	-0.450409	-0.157445	-0.253849	-0.0189441		0.000752424	0.766872
hsa-miR-455-3p	A_25_P00012698	0.406722	0.667129	0.628718	-0.803368	0.427878	-0.000614174	0.349064	0.417799	-0.0582795	0.215797	0.117319	0.238881	0.163016	-0.175463	0.728465	0.887642	0.442414	-0.261193	0.10595	-0.0814869	-0.43628	-0.0430128	0.357717	-0.612868	0.921759	-0.346082	-0.174077	-0.461429	-0.483585	-0.347644	-0.612868	0.363457	0.207311	-0.268572	-0.444614	0.67715	-0.703975	-0.441275	-0.419754	0.000614174		0.00666403	0.766193
hsa-miR-455-3p	A_25_P00012698	0.337689	0.863878	0.669604	-0.33452	0.252277	-0.372176	1.04092	0.335095	-0.271228	0.0687683	0.137868	0.223579	0.119897	-0.375005	0.664791	0.540449	0.434573	0.00709617	0.0914884	-0.19177	-0.372176	-0.0303214	0.432148	-0.653698	-0.300509	-0.709732	0.077589	-0.55096	-0.568662	1.21843	-0.461804	0.186646	-0.00709617	-0.361617	-0.547764	0.383601	-0.604731	-0.0125922	-0.589866	-0.0081937		0.00946698	0.765127
hsa-miR-221	A_25_P00010689	0.141265	0.738905	0.211848	-0.421117	0.321718	0.498044	0.184501	0.27766	-0.328158	0.207973	0.296394	0.123272	0.0958545	-0.363472	0.0192028	0.717259	-0.261095	0.253801	-0.240827	-0.323663	-0.286016	0.0721755	0.183712	-0.994127	-0.0129976	-0.33041	-0.232378	-0.646714	-0.689442	-0.575523	-0.701054	-0.123884	0.183712	0.0129976	-0.535994	0.688624	-0.578197	-0.610679	-0.517912	0.0236187		0.00221516	0.762605
hsa-miR-221	A_25_P00010689	0.184467	0.68261	0.190955	-0.368345	0.297003	0.277323	0.0110837	0.424287	-0.165157	0.121334	0.277323	0.184467	0.320862	-0.10929	-0.0110837	0.901134	-0.123307	0.519503	-0.152782	-0.0583894	-0.562012	0.105968	0.102531	-0.441718	0.179582	-0.0894999	-0.0326518	-0.665156	-0.777829	-0.672498	-0.766786	-0.0545473	0.139057	0.115378	-0.588156	0.672214	-0.335341	-0.475994	-0.578469	0.115378		0.00116683	0.757476
hsa-miR-221	A_25_P00010689	0.170429	0.85578	0.267831	-0.522433	0.527123	0.198152	0.12411	0.246747	-0.30004	0.133986	0.180788	0.775511	0.0267549	-0.295615	0.0036	0.702727	-0.0485017	0.242189	-0.13876	-0.415333	-0.40219	0.12411	0.306187	-0.915235	0.0355625	-0.457965	-0.13876	-0.445656	-0.683658	-0.0958074	-0.860285	-0.341633	0.255821	-0.0036	-0.979443	0.545122	-0.491736	-0.393889	-0.591272	0.224581		0.00336814	0.756683
hsa-miR-455-3p	A_25_P00012698	0.0837813	0.557623	0.59431	-0.707675	0.485577	-0.170752	0.228812	0.310654	-0.225303	0.0949564	0.407055	0.339129	0.366131	-0.266183	0.681402	0.868197	0.963341	-0.0293606	0.0904967	-0.0825023	-0.266183	0.0136724	0.366131	-0.608269	-0.136369	-0.448854	0.15385	-0.682651	-0.684561	-0.0136724	-0.393145	0.26982	-0.043995	-0.238568	-0.347048	0.840579	-0.251955	-0.806102	-0.434322	0.0770345		0.00292824	0.75199
hsa-miR-145*	A_25_P00013427	0.622097	0.834139	0.999133	-0.361082	0.975047	-0.0826143	-0.0017361	0.152265	0.0694807	0.386769	-0.469885	0.458959	0.300239	-0.343353	0.415039	0.974164	0.414387	0.257673	-0.467482	-0.147957	-0.308535	0.262022	0.782591	-0.510115	-0.261992	-0.370029	0.0900147	-0.676336	-0.497805	-0.58236	-0.556597	-0.416774	0.548631	0.51075	-0.478325	0.0017361	-0.338954	-0.262513	-0.463288	0.262746		0.00665718	0.75131
hsa-miR-145*	A_25_P00013427	0.509284	0.798408	0.791016	-0.319857	0.876385	-0.273653	-0.0368647	0.0548737	0.0663498	0.329792	-0.398808	0.37466	0.286992	-0.347872	0.340635	0.947262	0.441025	0.267238	-0.396556	-0.0207304	-0.0750781	0.277854	0.672117	-0.508848	-0.251095	-0.476373	0.0207304	-0.43187	-0.621389	-1.37866	-0.706716	-0.542072	0.511684	0.441655	-0.75207	0.123969	-0.256191	-0.203067	-0.398808	0.483835		0.00866636	0.748462
hsa-miR-145*	A_25_P00013427	0.467386	0.987895	0.910629	-0.257822	0.986496	-0.303839	-0.108915	0.351965	0.21381	0.58538	-0.225057	0.459345	0.74273	-0.370356	0.357023	1.01008	0.377081	0.331552	-0.379942	-0.113906	0.159423	0.490587	0.54289	-0.46921	-0.286833	-0.459014	-0.227218	-0.680983	-0.474335	-0.183545	-0.603137	-0.627194	0.398967	0.404562	-0.280086	0.108915	-0.358463	-0.356096	-0.333801	0.880585		0.00719384	0.748059
hsa-miR-145*	A_25_P00013427	0.254189	0.77582	0.775578	-0.521438	0.645978	-0.453029	-0.00413618	0.779198	0.00413618	0.351411	-0.212631	0.303954	0.272796	-0.532762	0.176534	0.850666	0.44371	0.275532	-0.443998	-0.138822	-0.430556	0.433945	0.375205	-0.696716	-0.453029	-0.523815	0.068661	-0.878674	-0.675421	-0.309772	-0.852299	-0.494383	0.0189079	0.337075	-0.509612	0.0254249	-0.314908	-0.050502	-0.408429	0.364321		0.00369567	0.742847
hsa-miR-145*	A_25_P00013427	0.472768	1.09604	0.893435	-0.347449	0.776286	-0.360427	0.166909	0.72294	0.149467	0.337336	-0.310251	0.396391	0.325905	-0.435114	0.206315	0.965407	0.346017	0.23392	-0.330325	-0.164662	-0.125364	0.483702	0.515424	-0.519933	-0.506648	-0.246622	0.0160776	-0.739699	-0.617823	-0.362601	-0.746782	-0.494675	0.444443	0.411738	-0.619122	-0.0237995	-0.0160776	-0.29356	-0.485168	0.45621		0.00497401	0.741974
hsa-miR-455-3p	A_25_P00012697	0.129568	0.427098	0.477807	-0.377858	0.511027	-0.05593	0.259272	-0.609366	-0.0643423	0.208502	0.295225	-0.0162203	0.191644	0.00484128	0.602082	0.878872	0.416255	0.336707	0.117718	1.00805	-0.207933	0.0072518	0.291274	-0.21916	-0.119374	-0.719315	-0.00484128	-0.340599	-0.509502	-0.949255	-0.308268	0.555627	0.0240136	-0.079609	-0.67484	0.64296	-0.457609	-0.687779	-0.251454	-0.0576086		0.00115027	0.736956
hsa-miR-145*	A_25_P00013427	0.46951	1.11105	1.14223	-0.218023	1.13311	-0.29717	-0.21369	-0.107393	0.221751	0.649131	-0.127628	0.553879	0.357508	-0.291452	0.449161	1.14581	0.451891	0.29351	-0.264316	0.00839328	0.167149	0.275902	0.709118	-0.33549	-0.00839328	-0.139906	-0.328447	-0.431583	-0.427815	-0.842016	-0.625127	-0.328447	0.596751	0.0947649	-0.947775	0.204858	-0.383345	-0.0933959	-0.342568	0.759016		0.00719002	0.734737
hsa-miR-145*	A_25_P00013427	0.514451	1.0023	0.874053	-0.352611	0.975933	-0.553069	0.788389	-0.302169	0.00293146	0.484532	-0.311493	0.28176	0.248658	-0.373075	0.335187	0.946899	0.198812	0.176011	-0.481159	0.124696	-0.00293146	0.353003	0.517672	-0.587894	-0.189475	-0.435136	-0.0351813	-0.727917	-0.617143	-1.08317	-0.744661	-0.445364	0.425888	0.403583	-1.1541	0.165594	-0.428357	-0.0769762	-0.397138	0.564298		0.00856093	0.730106
hsa-miR-133b	A_25_P00010963	0.0983447	0.73267	0.638182	-0.575621	0.324884	-0.374799	0.487993	0.51387	0.323974	0.55797	0.0221036	0.798075	-0.205093	-0.387153	0.11631	0.82285	0.393512	-0.110289	-0.161998	0.112103	-0.428433	-0.0348761	0.133363	-1.05326	0.647902	-0.938999	-0.0221036	-1.09968	-0.630374	0.0297444	-1.03604	-0.0399388	-0.0863216	0.0404845	-0.794436	0.701273	-0.377754	-0.0348761	-0.64989	0.624217		0.00597099	0.727543
hsa-miR-133b	A_25_P00010963	-0.0347214	0.805313	0.711598	-0.734981	0.136927	-0.489154	0.581071	0.423955	0.145872	0.464867	-0.106122	0.937767	-0.125979	-0.587912	-0.011804	0.793367	0.302073	0.40199	-0.232066	0.0194723	-0.455425	0.138528	0.226236	-1.13911	0.370992	-1.11907	-0.0242918	-1.23372	-0.850311	0.0873764	-1.17208	0.011804	0.0156432	-0.091406	-0.814548	0.419352	-0.196503	-0.531308	-0.52369	0.873636		0.00962702	0.721728
hsa-miR-133b	A_25_P00010963	0.0994799	0.79786	0.745019	-0.55014	0.260572	-0.492487	0.370728	0.34278	0.277845	0.584785	0.0613143	0.79786	-0.393705	-0.441507	0.0811276	0.779468	0.316335	-0.140057	0.0783631	0.00383454	-0.443492	-0.185848	0.0935025	-1.10546	0.686543	-1.19627	-0.13644	-1.02523	-0.691606	-0.242398	-1.10311	-0.0424274	0.143621	-0.00383454	-0.891177	0.402296	-0.448965	-0.154618	-0.644605	0.782231		0.0046741	0.712352
hsa-miR-221	A_25_P00010690	0.0853305	0.781445	0.313726	-0.912231	0.748681	0.0378722	0.219001	0.753105	-0.485966	0.465625	-0.0378722	0.336466	-0.10871	-0.396744	0.292076	0.64298	0.182525	0.578539	-0.172952	-0.271888	-0.548984	0.275188	0.398075	-1.42559	0.0496493	-0.804271	-0.0566044	-1.13016	-1.27072	-0.0423658	-1.39674	0.125947	0.0693753	-0.0941234	-0.373072	0.442704	-0.486873	-0.259434	-0.633844	0.425452		0.00659786	0.712336
hsa-miR-133b	A_25_P00010963	0.151225	0.48047	0.921335	-0.574367	0.256146	-0.450968	0.39165	-1.1964	0.15395	0.483122	0.0239012	0.764703	0.399583	-0.517842	-0.0463225	0.786726	0.220762	0.649027	-0.0911621	0.0305085	-0.540187	0.0943379	0.189368	-0.84182	0.573331	-0.983735	0.0475471	-1.20957	-0.748371	-0.570863	-1.05399	-0.117947	-0.0239012	-0.0564394	-1.49441	0.386508	-0.352476	-0.835198	-0.573365	0.878945		0.00915495	0.705435
hsa-miR-221	A_25_P00010690	0.150665	0.804902	0.4404	-0.873313	0.909122	0.154576	0.0406905	-0.770141	-0.453306	0.349486	0.0813241	0.291293	0.170116	-0.419685	0.216825	0.859152	0.0438571	0.45848	-0.133846	-0.21984	-0.612271	0.16984	0.146883	-0.973417	-0.0239889	-0.809875	-0.125353	-0.788798	-0.931946	-1.03	-1.0823	0.0239889	0.111533	-0.0685607	-1.33695	0.534739	-0.74442	-0.275137	-0.595281	0.365484		0.0037891	0.703524
hsa-miR-338-3p	A_25_P00012396	0.678365	1.17294	-0.122244	-0.470168	0.547985	-0.16255	-0.165581	0.0365146	-0.327563	0.828338	-0.32248	0.394388	0.37157	1.06589	0.816099	0.780321	0.692662	0.80994	-0.73921	0.924111	0.185481	0.269793	-0.114903	0.468595	0.172339	-0.730207	-0.107598	-0.818091	-0.929599	0.421908	-0.815708	-0.803854	-0.365395	-0.188518	-0.515851	0.169936	-0.38469	-0.583149	-0.0365146	1.26755		0.00675654	0.70106
hsa-miR-455-3p	A_25_P00012698	0.192234	0.944691	0.673116	-0.779357	0.465818	-0.09477	0.712228	0.261257	-0.152154	0.139007	0.373047	0.0468192	0.148016	-0.307196	0.869153	0.924479	0.479317	-0.0724407	0.260279	-0.0468192	-0.494058	0.106755	0.240597	-0.530796	-0.104806	-0.696393	0.114345	-0.630573	-0.558114	-0.571969	-0.771342	0.206508	-0.203802	-0.304302	-0.593005	0.631404	-0.49241	-0.235152	-0.432726	0.047952		0.000335754	0.699584
hsa-miR-338-3p	A_25_P00012396	0.769465	1.24605	-0.164252	0.862432	0.296634	-0.0176457	0.103385	0.352648	-0.333995	0.613477	-0.496774	0.69839	-0.154098	0.957817	0.545675	0.620254	0.731238	0.394759	-0.797321	0.836475	-0.285686	0.397721	0.0390895	0.783119	-0.190698	-0.67405	0.00064957	-0.444568	-0.822373	-0.00064957	-0.763847	-0.442801	-0.164252	-0.338916	-0.621139	-0.0335142	-0.518941	0.0912408	-0.190698	0.874883		0.0023136	0.698096
hsa-miR-133b	A_25_P00010963	-0.00326074	0.430492	0.884058	-0.584778	0.353893	-0.344104	0.414951	0.160316	0.193328	0.564778	0.129846	1.02523	-0.00762483	-0.508063	-0.0424613	0.660717	0.246367	0.738237	-0.131137	0.121877	-0.361454	0.147943	0.378069	-1.08352	0.519496	-1.01456	0.0315393	-1.01456	-1.05464	-0.167297	-1.07893	0.00326074	-0.228379	-0.0365036	-0.861242	0.412639	-0.189023	-0.884463	-0.510641	0.871241		0.00346274	0.6968
hsa-miR-1	A_25_P00012149	1.15389	0.970278	0.385137	-0.778899	0.447867	-0.00560545	-0.205201	0.00560545	-0.185146	0.58754	-0.548286	0.473578	0.0201888	-0.504885	0.359151	1.55094	0.270732	0.270732	-1.25952	0.340458	0.300622	-0.486117	0.359151	-0.703936	-1.24534	-0.632678	-0.507871	-1.47829	-0.703936	-0.6154	-0.430288	-0.766926	0.0201888	0.180253	-0.755052	0.0916306	-0.164581	-0.28491	0.0556779	0.450177		0.00739565	0.690968
hsa-miR-221	A_25_P00010689	0.288919	1.01569	0.399458	-0.380115	0.615529	0.383444	0.110273	0.383444	-0.160388	0.643303	0.206917	0.485856	-0.0269648	-0.00763843	0.0456001	0.810509	0.00763843	-0.272402	-0.184057	-0.225877	-0.256346	0.0227552	0.3871	-0.824866	0.150829	-0.547247	0.185247	-0.483117	-0.575426	-1.93922	-0.582557	-0.155063	0.327476	0.0119061	-0.987621	0.359085	-0.773365	-0.353033	-0.487126	-0.525094		0.000684596	0.678659
hsa-miR-221	A_25_P00010690	0.122609	0.925428	0.176822	-0.700072	0.757903	0.28436	0.137774	0.947921	-0.459639	0.403569	0.173911	0.140013	-0.0806409	-0.406397	0.223311	0.91988	0.128033	0.364917	-0.133739	-0.241903	-0.574853	0.0290768	0.0466845	-1.31117	0.0345422	-0.786151	-0.0537833	-1.10588	-0.910677	-0.0935581	-0.99136	-0.140607	-0.0105992	0.0105992	-0.465754	0.469259	-0.736844	-0.624151	-0.79896	0.353772		0.000684798	0.674914
hsa-miR-1	A_25_P00012149	1.22992	1.12397	0.342788	-0.635297	0.679363	0.205162	-0.0702065	0.709883	-0.0415013	0.650662	-0.409801	0.968869	-0.0303361	-0.403614	0.362284	1.66594	0.41078	0.220933	-1.17565	0.279466	0.456849	0.413995	0.377933	-0.505945	-0.780069	-0.490562	-0.915837	-1.17389	-0.659668	-0.0519469	-0.597141	-0.915837	-0.391318	0.313666	-0.191105	0.112502	0.0303361	-0.542868	-0.320637	0.476271		0.00460749	0.67271
hsa-miR-221	A_25_P00010689	0.374808	1.02326	0.274393	-0.592979	0.22626	0.432283	0.374808	0.447505	-0.511776	-0.0251072	0.097077	0.542077	0.0251072	-0.501109	-0.303988	2.85482	0.11105	0.166463	-0.248296	-0.365539	-0.280996	0.36318	0.333691	-0.962036	-0.127511	-0.75461	0.379145	-0.913492	-0.821046	-0.347513	-1.18078	0.10408	0.0347604	-0.394858	-1.00096	0.451629	-0.860551	-0.326174	-0.824366	0.0479858		0.00788706	0.671716
hsa-miR-221	A_25_P00010690	0.667807	0.760776	0.426985	-0.942729	0.699817	-0.0365132	0.114473	0.238071	-0.498369	0.340703	0.0459137	0.30617	0.128142	-0.52086	0.216239	0.678782	0.136057	0.497029	-0.247566	-0.272792	-0.620682	-0.0531291	0.214771	-1.58726	-0.0276448	-0.856072	-0.144333	-1.1416	-1.2657	-0.514209	-1.12326	0.0276448	0.0641023	-0.127316	-1.24353	0.350211	0.0426092	-0.47838	-0.752244	0.289539		0.00123826	0.667005
hsa-miR-1	A_25_P00012149	1.21964	0.61016	0.465929	-0.639914	0.465371	0.253632	-0.0108241	-0.0256451	-0.0686188	0.755486	-0.322795	0.526539	0.757766	-0.457507	0.59698	1.81755	0.458101	0.682974	-1.12294	0.433216	0.572067	0	0.50499	-0.472391	-1.12462	-0.365324	-0.390345	-1.3693	-0.655602	-0.220981	-0.322795	-1.00077	-0.238594	0.409636	-0.489592	0.0863297	0	-0.964245	0.0267103	0.715236		0.0049272	0.666772
hsa-miR-221	A_25_P00010690	0.118873	1.10518	0.219706	-0.9957	0.835165	0.055912	0.10251	0.265778	-0.463588	0.405267	0.210209	0.29167	-0.359561	-0.37789	0.358447	0.693321	0.046877	-0.102222	0.00264272	-0.0693679	-0.664348	0.12968	0.219706	-1.55648	-0.00264272	-1.04876	0.0978609	-0.945105	-1.01358	-0.792143	-1.22887	-0.320944	0.207988	-0.067626	-1.1537	0.293396	-0.826813	-0.366943	-0.884747	0.359036		0.00121184	0.661855
hsa-miR-221	A_25_P00010690	0.266493	1.1994	0.413767	-0.225078	0.847527	0.205842	0.43985	0.691758	-0.347708	0.419317	0.152634	1.05887	-0.0128921	-0.390872	0.32601	0.788423	0.385944	0.138048	0.0039508	-0.165523	-0.569403	-0.0889397	0.503474	-1.37798	-0.0667012	-0.867348	0.363983	-0.961659	-0.996706	-0.103722	-1.21702	-0.0370102	0.378618	-0.0039508	-0.832926	0.411045	-0.437372	-0.0843947	-0.741467	0.425213		0.000570274	0.648419
hsa-miR-1	A_25_P00012150	1.06458	0.943347	0.255864	-0.779354	0.324648	-0.0426988	0.101362	-1.00907	-0.0639852	0.417602	-0.825937	0.871615	0.374463	-0.444332	0.25716	1.5784	0.638725	0.621049	-1.47808	0.153331	0.220203	-0.473772	0.268344	-0.690681	-1.83696	-0.566452	-0.864411	-1.79248	-0.520756	-0.649217	-0.801895	-1.22551	0.0426988	0.444398	-0.874783	-0.06655	0.0516891	-1.02684	0.0858854	0.373667		0.00722271	0.640333
hsa-miR-1	A_25_P00012150	1.06176	1.16312	0.352674	-0.773731	0.453006	-0.120858	0.0484477	0.270355	-0.00418408	0.60272	-0.541876	0.532979	0.137399	-0.409777	0.538565	1.71342	0.57644	0.43285	-1.29174	0.49986	0.293116	0.122102	0.543389	-0.586577	-1.6886	-0.68296	-0.853183	-1.87208	-0.584147	-0.613582	-0.819207	-0.93675	-0.00743645	0.468989	-0.788576	-0.135906	-0.201439	-0.528965	0.00418408	0.619509		0.00334616	0.626559
hsa-miR-221	A_25_P00010690	0.149029	1.15983	0.451775	-0.77317	0.921021	0.354595	0.142377	-0.846553	-0.36837	0.433486	0.168512	0.352291	-0.138938	-0.32225	0.351266	1.03179	0.301976	0.0733353	-0.0701959	-0.0220763	-0.444661	-0.277955	0.408322	-1.40298	0.185725	-0.782704	-0.162905	-1.11288	-0.820327	-3.19101	-1.05296	0.0220763	0.225572	0.112284	-1.68167	0.674782	-0.29551	-0.425207	-0.741656	0.273306		0.00475912	0.618993
hsa-miR-221	A_25_P00010690	0.147545	1.16419	0.312382	-0.909845	0.794016	0.118639	0.195097	-0.831082	-0.402285	0.55541	0.109682	0.394982	-0.00561662	-0.41536	0.198856	0.711094	0.0650743	0.484041	-0.175426	-0.254723	-0.603147	-0.145501	0.0618346	-1.59662	0.0226829	-0.837117	-0.121197	-1.05129	-0.942595	-3.09927	-1.05001	0.0244995	0.216445	0.00561662	-1.61818	0.373049	-0.36	-0.427312	-0.69134	0.219091		0.00311961	0.618201
hsa-miR-1	A_25_P00012150	1.16591	0.697522	0.621067	-0.676691	0.446857	0.0236787	-0.0236787	0.432722	-0.172953	0.69558	-0.936618	0.68485	0.391432	-0.445179	0.605353	1.6539	0.682266	1.37993	-1.45731	0.564045	0.365456	0.103887	0.568972	-0.679209	-1.75953	-0.495527	-0.775606	-1.75953	-1.31595	-0.184614	-0.725537	-1.15564	-0.210373	0.415661	-0.551045	-0.115402	-0.0267363	-1.24167	0.185291	0.646792		0.00309224	0.593718
hsa-miR-1	A_25_P00012149	1.10157	0.948037	0.379438	-0.558965	0.502271	0.375316	-0.0252459	-1.36322	0.0252459	0.649269	-0.469382	1.134	0.24064	-0.43381	0.622436	1.85223	0.41545	0.874412	-1.17699	0.452262	0.443287	-2.1094	0.527702	-0.951635	-1.09953	-0.289371	-0.669005	-1.45463	-0.514571	-1.89505	-0.421461	-0.887955	-0.0252459	0.399878	-1.12768	0.18385	-0.0783767	-0.566876	0.209881	0.577001		0.0040452	0.588573
hsa-miR-1	A_25_P00012150	1.0989	0.717052	0.649711	-0.646918	0.516995	-0.0129668	0.0796123	0.325146	-0.0259654	0.645162	-0.874078	1.24745	0.383767	-0.362329	0.577449	1.759	0.874178	1.35012	-1.52997	0.425955	0.255115	0.0129668	0.353639	-0.60622	-1.59563	-0.604703	-0.611871	-1.75483	-0.929451	-0.329012	-0.621047	-1.12256	-0.208532	0.577067	-0.790369	-0.0985617	-0.0155572	-1.07316	0.235763	0.725091		0.00217188	0.586415
hsa-miR-1	A_25_P00012150	0.955379	1.06406	0.304169	-0.448247	0.234878	-0.0424454	0.0826573	0.514269	-0.0752232	0.411839	-0.88002	1.37063	0.347945	-0.582403	0.243548	1.58888	1.54738	0.701958	-1.47112	0.272854	0.0471934	-0.00307011	0.393258	-0.740976	-1.96636	-0.561675	-0.903757	-1.76948	-0.574762	-0.263082	-0.838253	-1.29506	-0.287231	0.427523	-0.617299	-0.291452	0.0705266	-0.78174	0.00307011	0.444731		0.00171024	0.581381
hsa-miR-1	A_25_P00012149	1.14944	0.911268	0.341094	-0.677612	0.135447	-0.409878	0.134778	0.568953	-0.456565	0.639602	4.98841	0.610022	0.0420701	0.426506	0.0456385	1.12503	0.43877	0.43877	-1.26316	0.007357	-0.0623737	0.0168412	0.40805	-0.696564	-1.00072	-0.417719	-1.07937	-1.59306	-0.835379	-0.007357	0.574892	-1.22311	-0.245612	-0.125178	-0.298014	-0.137264	-0.310733	-0.456565	-0.131611	0.386263		0.00956369	0.565843
hsa-miR-1	A_25_P00012150	1.23363	0.870358	0.47588	-0.550898	0.618627	0.0886755	-0.0296533	-1.71438	-0.0926681	0.616221	-0.801255	0.69684	0.498209	-0.330738	0.594483	1.83693	0.680902	1.30034	-1.30789	0.463445	0.252505	-0.203804	0.350081	-0.718647	-1.52118	-0.368525	-0.678505	-1.69257	-0.432928	-3.09675	-0.657875	-1.3106	-0.277755	0.580843	-1.90747	0.0296533	0.0818481	-0.887617	0.255942	0.779255		0.00688251	0.563092
hsa-miR-1	A_25_P00012150	1.21168	1.19193	0.542645	-0.510218	0.678973	0.0164341	0.00641445	-1.39017	-0.012046	0.642806	-0.517232	0.672993	0.448874	-0.375049	0.601217	1.80821	0.701975	0.660096	-1.35658	0.578639	0.175464	-0.823812	0.417132	-0.769292	-1.48555	-0.471856	-0.365171	-1.57502	-0.381612	-3.70247	-0.605843	-1.21015	0.264958	0.554589	-2.11514	-0.0583336	-0.00641445	-0.68328	0.152318	0.742673		0.00530774	0.54434
